# Supplementary material for: Microenvironment-associated gene HSD11B1 may serve as a prognostic biomarker in clear cell renal cell carcinoma: a study based on TCGA, RT‑qPCR, Western blotting, and immunohistochemistry
Source: Bioengineered. 2021 Nov 30;12(2):10891–904. doi: 10.1080/21655979.2021.1994908 (PMC8810109; doi:10.1080/21655979.2021.1994908)
Supplement: Supplemental Material [file KBIE_A_1994908_SM1236.zip]

Archive with 3 entries (3 files):
- Supplementary Figure 1 caption.docx
- Supplementary Figure 1A.tif
- Supplementary Figure 1B.tif
